# Supplementary material for: The Blood of the HIV-Infected Patients Contains κ-IgG, λ-IgG, and Bispecific κλ-IgG, Which Possess DNase and Amylolytic Activity
Source: Life (Basel). 2022 Feb 17;12(2):304. doi: 10.3390/life12020304 (PMC8880267; doi:10.3390/life12020304)
Supplement: Supplementary file 1 [file life-12-00304-s001.zip]

Archive with 1 entries (1 files):
- life-1570931-supplementary.pdf
